# Supplementary material for: Chemosensory genes in the antennal transcriptome of two syrphid species,Episyrphus balteatusandEupeodes corollae (Diptera: Syrphidae)
Source: BMC Genomics. 2017 Aug 7;18:586. doi: 10.1186/s12864-017-3939-4 (PMC5547493; doi:10.1186/s12864-017-3939-4)
Supplement: Supplementary file 7 — Antennal expression levels of candidate E. balteatus and E. corollae odorant receptors. (XLSX 99 kb) [file 12864_2017_3939_MOESM7_ESM.xlsx]

## Sheet: EBAL
Table: Expression levels of candidate E. balteatus odorant receptors.
Transcript Name	FPKM		FPKM - Normalised to EbalOrco
	Male	Female	Male	Female
EbalOrco	720.699	712.411	100	100
EbalOR1	3.8299	3.6207	0.531415	0.508232
EbalOR2	12.4075	11.0546	1.72159	1.55172
EbalOR3	14.9134	16.846	2.0693	2.36465
EbalOR4	11.789	10.53	1.63577	1.47808
EbalOR5	8.9448	8.6128	1.24113	1.20896
EbalOR6	13.9947	11.7	1.94182	1.64231
EbalOR7	9.5916	6.7976	1.33088	0.954168
EbalOR8	76.4245	101.131	10.6042	14.1956
EbalOR9	33.7643	26.5884	4.68494	3.73217
EbalOR10	14.0064	11.8174	1.94345	1.65879
EbalOR11	9.7384	6.9668	1.35124	0.977918
EbalOR12	11.2799	10.1241	1.56513	1.4211
EbalOR13	11.1594	11.0147	1.54841	1.54612
EbalOR14	14.7195	13.79	2.04239	1.93568
EbalOR15	12.3202	12.6019	1.70948	1.76891
EbalOR16	7.1726	7.9689	0.995229	1.11858
EbalOR17	12.7524	11.5252	1.76945	1.61777
EbalOR18	78.1641	67.6242	10.8456	9.4923
EbalOR19	78.7379	100.899	10.9252	14.163		Figure: Normalised antennal expression levels of candidate E. balteatus odorant receptors.EbalOrco-normalised antennal expression of candidate E. balteatus odorant receptors identified in male (dark blue) and female (light blue) antennae. Expression levels are expressed in terms of FPKM (fragments per kilobase per million reads).
EbalOR20	5.88	5.6481	0.815875	0.792815
EbalOR21	7.2385	7.0432	1.00437	0.988643
EbalOR22	61.3429	49.664	8.51159	6.97125
EbalOR23	5.5976	4.3767	0.776691	0.61435
EbalOR24	3.3708	2.9211	0.467713	0.41003
EbalOR25	6.4398	6.2459	0.89355	0.876727
EbalOR26	12.5436	9.6624	1.74048	1.3563
EbalOR27	6.5581	5.6472	0.909964	0.792688
EbalOR28	6.6728	6.1574	0.925879	0.864304
EbalOR29	15.4528	11.9242	2.14414	1.67378
EbalOR30	2.7714	2.0459	0.384543	0.28718
EbalOR31	8.7702	6.1898	1.2169	0.868852
EbalOR32	6.7039	5.2662	0.930195	0.739208
EbalOR33	4.3238	1.8735	0.599946	0.26298
EbalOR34	6.7007	5.8947	0.929751	0.827429
EbalOR35	9.975	8.7899	1.38407	1.23382
EbalOR36	5.1908	5.3654	0.720246	0.753132
EbalOR37	5.5291	6.1078	0.767186	0.857342
EbalOR38	11.3532	9.9516	1.5753	1.39689
EbalOR39	3.6685	2.6992	0.50902	0.378882
EbalOR40	3.3999	2.4339	0.471751	0.341643
EbalOR41	5.563	4.3505	0.77189	0.610673
EbalOR42	2.684	2.0675	0.372416	0.290212
EbalOR43	1.4251	1.0897	0.197739	0.152959
EbalOR44	5.8204	4.7557	0.807605	0.66755
EbalOR45	1.6347	1.4166	0.226822	0.198846
EbalOR46	3.7901	2.4399	0.525892	0.342485
EbalOR47	3.5082	2.9388	0.486778	0.412515
EbalOR48	2.3061	2.8399	0.319981	0.398632
EbalOR49	1.307	3.752	0.181352	0.526662
EbalOR50	1.9864	3.0739	0.275621	0.431478

## Sheet: ECOR
Table 1: Expression levels of candidate E. corollae odorant receptors.
Transcript Name	FPKM		FPKM - Normalised to EcorOrco
	Male	Female	Male	Female
EcorOrco	892.263	892.483	100	100
EcorOR1	12.4981	10.5812	1.40072	1.18559
EcorOR2	27.8899	33.0383	3.12575	3.70184
EcorOR3	8.3318	6.8078	0.933783	0.762793
EcorOR4	14.5851	14.0033	1.63462	1.56903
EcorOR5	15.8597	14.0127	1.77747	1.57008
EcorOR6	6.9704	6.96	0.781205	0.779847
EcorOR7	2.2625	2.9976	0.253569	0.335872
EcorOR8	19.078	13.8866	2.13816	1.55595
EcorOR9	0.9224	0.9985	0.103378	0.111879
EcorOR10	9.9459	5.0387	1.11468	0.564571
EcorOR11	1.6634	1.8596	0.186425	0.208363
EcorOR12	13.777	13.4812	1.54405	1.51053
EcorOR13	9.4539	12.8208	1.05954	1.43653
EcorOR14	3.5124	7.8793	0.393651	0.882852
EcorOR15	5.6869	4.3604	0.637357	0.48857		Figure: Normalised antennal expression levels of candidate E. corollae odorant receptors .EcorOrco-normalised antennal expression of candidate E. corollae odorant receptors identified in male (dark blue) and female (light blue) antennae. Expression levels are expressed in terms of FPKM (fragments per kilobase per million reads).
EcorOR16	12.5177	13.3675	1.40292	1.49779
EcorOR17	17.0538	16.1418	1.9113	1.80864
EcorOR18	10.298	7.3318	1.15414	0.821506
EcorOR19	11.8783	13.0327	1.33126	1.46027
EcorOR20	3.4479	3.5685	0.386422	0.39984
EcorOR21	21.059	20.5283	2.36018	2.30013
EcorOR22	1.9639	2.2603	0.220103	0.25326
EcorOR23	7.7026	7.8084	0.863266	0.874907
EcorOR24	35.5434	29.3237	3.98351	3.28563
EcorOR25	12.2179	10.1312	1.36932	1.13517
EcorOR26	1.0803	1.3848	0.121074	0.155163
EcorOR27	9.2299	11.7128	1.03444	1.31238
EcorOR28	17.5097	15.0513	1.96239	1.68645
EcorOR29	41.1925	32.7325	4.61663	3.66758
EcorOR30	15.2059	13.2466	1.7042	1.48424
EcorOR31	0.6204	0.5709	0.0695311	0.0639676
EcorOR32	0.8186	0.8205	0.0917443	0.0919345
EcorOR33	7.7752	5.941	0.871402	0.665671
EcorOR34	6.5947	4.7706	0.739098	0.534531
EcorOR35	9.5707	10.0571	1.07263	1.12687
EcorOR36	1.9651	3.0271	0.220238	0.339177
EcorOR37	10.2944	9.2908	1.15374	1.04101
EcorOR38	5.2473	6.1934	0.588089	0.693952
EcorOR39	2.2818	1.4447	0.255732	0.161874
EcorOR40	13.0392	10.4534	1.46136	1.17127
EcorOR41	0.7265	1.3761	0.0814222	0.154188

## Sheet: Ebal data
Unigene reference	Gene name	Ebal-male_FPKM	Ebal-female_FPKM	log2 Ratio(Ebal-female/Ebal-male)	Up-Down-Regulation(Ebal-female/Ebal-male)	P-value	FDR
CL286.Contig2	EbalCSP1	10.3849	12.2781	0.2416	Up	0.011001	0.0648089
CL286.Contig1	EbalCSP2	10.3612	12.8002	0.304975	Up	0.0028738	0.0249672
Unigene10704	EbalCSP3	9896.78	10014.8	0.0171056	Up	0.0039056	0.0310999
CL1477.Contig2	EbalCSP4	707.49	788.833	0.157011	Up	9.04e-37	2.6e-34
Unigene13284	EbalCSP5	4.8019	5.9446	0.307974	Up	0.293152	0.511017
Unigene4287	EbalCSP6	1.576	1.3657	-0.206627	Down	0.764604	0.878589
Unigene reference	Gene name	Ebal-male_FPKM	Ebal-female_FPKM	log2 Ratio(Ebal-female/Ebal-male)	Up-Down-Regulation(Ebal-female/Ebal-male)	P-value	FDR
Unigene7175	EbalGR1	46.6527	53.7974	0.205576	Up	6.13e-05	0.00122158
Unigene15398	EbalGR2	63.7396	67.8306	0.0897463	Up	0.0441378	0.159532
Unigene10693	EbalGR3	47.294	48.52	0.0369224	Up	0.499812	0.696847
Unigene407	EbalGR4	5.5341	3.2652	-0.761177	Down	0.0202778	0.0978796
Unigene10807	EbalGR5	2.4912	3.1088	0.319517	Up	0.40368	0.61732
Unigene5239	EbalGR6	2.739	3.4417	0.329472	Up	0.442844	0.649713
Unigene16862	EbalGR7	1.8143	1.5723	-0.206537	Down	0.70742	0.844156
Unigene25792	EbalGR8	2.2141	1.0233	-1.11349	Down	0.0740488	0.222847
Unigene31910	EbalGR9	2.3107	3.0036	0.378363	Up	0.497774	0.695421
Unigene1040	EbalGR10	2.3916	1.7271	-0.469624	Down	0.445694	0.650608
Unigene2063	EbalGR11	1.4866	2.8108	0.918964	Up	0.0785222	0.231703
Unigene25996	EbalGR12	2.2416	0.5828	-1.94346	Down	0.0018114	0.0179391
Unigene34382	EbalGR13	1.1588	2.0084	0.793415	Up	0.334372	0.553085
Unigene26675	EbalGR14	1.7749	0.8789	-1.01397	Down	0.264412	0.483537
Unigene reference	Gene name	Ebal-male_FPKM	Ebal-female_FPKM	log2 Ratio(Ebal-female/Ebal-male)	Up-Down-Regulation(Ebal-female/Ebal-male)	P-value	FDR
Unigene2332	EbalIR21a	9.7534	7.1459	-0.44879	Down	0.000126098	0.00222689
Unigene17164	EbalIR25a	296.458	272.49	-0.121622	Down	3.82e-16	4.38e-14
Unigene18037	EbalIR31a.1	28.6407	23.4408	-0.289045	Down	0.00659946	0.0459563
Unigene13658	EbalIR31a.2	1.305	1.2192	-0.098115	Down	0.690644	0.830685
Unigene10931	EbalIR31a.3	22.7926	20.3237	-0.165402	Down	0.0834246	0.243095
Unigene5153	EbalIR31a.4	7.5518	5.2355	-0.528493	Down	3.49e-05	0.000769857
Unigene11710	EbalIR40a	6.8132	5.6321	-0.27466	Down	0.0253794	0.112272
Unigene14034	EbalIR64a	8.3848	7.1871	-0.222367	Down	0.0197111	0.0961518
Unigene7580	EbalIR68a	1.0639	2.1074	0.986102	Up	0.13271	0.322432
Unigene528	EbalIR75d	88.4023	75.2368	-0.232645	Down	3.49e-11	2.47e-09
CL2730.Contig1	EbalIR75l	0.9734	0.8891	-0.130687	Down	0.68753	0.831261
CL3965.Contig1	EbalIR76b	30.5392	29.0085	-0.0741866	Down	0.169524	0.370959
Unigene12526	EbalIR84a	15.4578	11.0643	-0.482423	Down	1.28e-09	7.32e-08
Unigene12384	EbalIR8a	71.8671	60.9473	-0.237769	Down	5.23e-13	4.5e-11
Unigene1939	EbalIR92a.1	59.3968	53.035	-0.16344	Down	9.55e-05	0.00176462
Unigene12098	EbalIR92a.2	11.2004	11.4789	0.0354341	Up	0.707486	0.843952
Unigene6392	EbalIR92a.3	19.9615	15.7301	-0.343692	Down	0.0016905	0.0169905
Unigene12467	EbalIR93a	3.8224	2.7328	-0.484099	Down	0.152429	0.351727
CL397.Contig2	EbalIR1	35.3808	34.9388	-0.0181366	Down	0.732374	0.857729
Unigene56	EbalIR2	12.2163	10.2264	-0.256509	Down	0.00883662	0.0559304
CL4913.Contig3	EbalIR3	13.9342	12.1775	-0.194412	Down	0.0379574	0.146794
CL4118.Contig1	EbalIR4	11.6963	5.6444	-1.05116	Down	4.88e-20	7.19e-18
CL405.Contig1	EbalIR5	5.6911	4.654	-0.290236	Down	0.0943586	0.259986
Unigene487	EbalIR6	4.4181	1.1681	-1.91926	Down	7.59e-08	3.23e-06
Unigene18834	EbalIR7	5.1503	5.4441	0.0800371	Up	0.700384	0.838418
CL2647.Contig1	EbalIR8	3.1735	1.265	-1.32694	Down	0.000154595	0.00262851
Unigene27359	EbalIR9	0.6511	1.3166	1.01587	Up	0.332264	0.553314
Unigene22629	EbalIR10	10.7546	8.5152	-0.336842	Down	0.056796	0.18998
Unigene15067	EbalIR11	1.0278	2.2268	1.11541	Up	0.0204288	0.0983066
CL5180.Contig1	EbalIR12	1.734	0.9247	-0.907047	Down	0.160069	0.359138
Unigene23687	EbalIR13	1.8293	0.8719	-1.06906	Down	0.0451388	0.161999
Unigene9613	EbalIR14	2.1301	1.0069	-1.081	Down	0.033829	0.136912
Unigene reference	Gene name	Ebal-male_FPKM	Ebal-female_FPKM	log2 Ratio(Ebal-female/Ebal-male)	Up-Down-Regulation(Ebal-female/Ebal-male)	P-value	FDR
Unigene3972	EbalOBP1	38.2202	42.6215	0.157246	Up	0.0388252	0.149491
Unigene7173	EbalOBP2	715.592	667.408	-0.10057	Down	4.74e-10	2.87e-08
Unigene10986	EbalOBP3	5.1072	6.735	0.399145	Up	0.074061	0.222583
Unigene13257	EbalOBP4	10.5931	8.6322	-0.295325	Down	0.0074624	0.0489005
Unigene6082	EbalOBP5	57.5056	68.6041	0.254592	Up	0.000456558	0.00620498
Unigene22348	EbalOBP6	54.592	54.338	-0.00672809	Down	0.9314	0.967012
CL142.Contig1	EbalOBP7	2.6151	2.4225	-0.110369	Down	0.760106	0.876795
CL142.Contig3	EbalOBP8	20.6409	16.7278	-0.303258	Down	0.0315706	0.129777
CL142.Contig2	EbalOBP9	8.6919	6.3666	-0.449148	Down	0.0528574	0.180362
Unigene17855	EbalOBP10	64.4493	65.1341	0.0152484	Up	0.798452	0.895625
Unigene2526	EbalOBP11	15.8377	17.594	0.151721	Up	0.281592	0.504222
Unigene17669	EbalOBP12	202.266	76.0157	-1.41189	Down	9.7e-163	1.13e-159
Unigene8698	EbalOBP13	10286.6	8702.95	-0.241188	Down	0	0
Unigene15335	EbalOBP14	14.7927	10.3355	-0.517277	Down	0.00235816	0.0215673
Unigene19987	EbalOBP15	65.1336	67.3711	0.0487279	Up	0.496774	0.694532
CL456.Contig1	EbalOBP16	82.3408	79.7834	-0.0455189	Down	0.463972	0.664849
CL118.Contig3	EbalOBP17	104.899	72.7729	-0.52753	Down	3.04e-40	9.45e-38
Unigene14055	EbalOBP18	13.3826	13.5996	0.0232058	Up	0.893728	0.944525
Unigene15287	EbalOBP19	5.3401	3.8455	-0.473696	Down	0.0616166	0.201476
Unigene15591	EbalOBP20	23787	20248.4	-0.232359	Down	0	0
CL1856.Contig1	EbalOBP21	196.253	264.844	0.432431	Up	2.04e-63	9.99e-61
CL1116.Contig1	EbalOBP22	1746.93	1626.76	-0.102819	Down	1.22e-20	1.87e-18
Unigene7463	EbalOBP23	2591.65	2098.83	-0.304285	Down	0	0
Unigene4118	EbalOBP24	1019.31	1072.9	0.073927	Up	3.77e-06	0.000111849
Unigene11016	EbalOBP25	67.4763	80.2781	0.250626	Up	0.000139323	0.00242517
Unigene19952	EbalOBP26	10.642	10.5718	-0.00954827	Down	0.952658	0.976654
CL647.Contig1	EbalOBP27	15.459	17.7831	0.20206	Up	0.0118136	0.0674764
CL4957.Contig1	EbalOBP28	91.8606	104.022	0.179378	Up	0.00551762	0.0401492
Unigene8712	EbalOBP29	325.976	289.982	-0.168799	Down	2.46e-07	9.51e-06
Unigene6183	EbalOBP30	55.8462	55.9366	0.00233345	Up	0.981042	0.990776
CL1460.Contig1	EbalOBP31	2092.25	2023.46	-0.0482336	Down	1.89e-08	8.79e-07
Unigene13083	EbalOBP32	9.9097	5.5871	-0.826742	Down	0.000911488	0.0107763
Unigene1495	EbalOBP33	5205.57	6165.95	0.244266	Up	3.01e-192	3.92e-189
CL435.Contig1	EbalOBP34	12.0578	13.9322	0.208456	Up	0.239324	0.456693
Unigene17635	EbalOBP35	5.9415	4.9713	-0.257204	Down	0.3393	0.557063
Unigene4399	EbalOBP36	4.7401	4.1078	-0.206552	Down	0.539512	0.733519
Unigene12954	EbalOBP37	21.6777	23.5039	0.116688	Up	0.37889	0.596374
Unigene18341	EbalOBP38	5.1633	7.9645	0.62529	Up	0.0133336	0.0738376
Unigene20600	EbalOBP39	977.922	1002.98	0.0365013	Up	0.0142256	0.076295
Unigene1532	EbalOBP40	13.2882	11.7247	-0.180595	Down	0.349298	0.565555
Unigene5444	EbalOBP41	2.166	2.2083	0.0279029	Up	0.966362	0.985523
CL738.Contig3	EbalOBP42	9.9806	15.6764	0.651396	Up	1e-05	0.000261172
Unigene4438	EbalOBP43	3.2815	2.4728	-0.40821	Down	0.352898	0.566935
Unigene20647	EbalOBP44	2.7823	1.7535	-0.666041	Down	0.158579	0.358245
CL3008.Contig2	EbalOBP45	6.2546	7.9105	0.338851	Up	0.2756	0.497527
Unigene26622	EbalOBP46	1.5002	0.7429	-1.01391	Down	0.264412	0.483868
Unigene26361	EbalOBP47	1.6297	1.2105	-0.429003	Down	0.590424	0.753779
CL1116.Contig2	EbalOBP48	1.6523	0.8182	-1.01395	Down	0.264412	0.484698
Unigene23654	EbalOBP49	1.897	1.4385	-0.399154	Down	0.589578	0.755279
Unigene reference	Gene name	Ebal-male_FPKM	Ebal-female_FPKM	log2 Ratio(Ebal-female/Ebal-male)	Up-Down-Regulation(Ebal-female/Ebal-male)	P-value	FDR
Unigene13965	EbalOrco	720.699	712.411	-0.016686	Down	0.138014	0.328069
Unigene15361	EbalOR1	3.8299	3.6207	-0.0810381	Down	0.682496	0.826746
Unigene5165	EbalOR2	12.4075	11.0546	-0.166566	Down	0.14099	0.33329
Unigene9434	EbalOR3	14.9134	16.846	0.175797	Up	0.04972	0.172207
Unigene11610	EbalOR4	11.789	10.53	-0.162936	Down	0.167876	0.372152
Unigene1522	EbalOR5	8.9448	8.6128	-0.0545669	Down	0.660528	0.809679
Unigene6184	EbalOR6	13.9947	11.7	-0.258372	Down	0.0123596	0.0700482
Unigene21130	EbalOR7	9.5916	6.7976	-0.496746	Down	0.000271256	0.00412864
Unigene22458	EbalOR8	76.4245	101.131	0.40412	Up	1.6e-23	2.93e-21
Unigene10783	EbalOR9	33.7643	26.5884	-0.344702	Down	4.11e-07	1.52e-05
Unigene17964	EbalOR10	14.0064	11.8174	-0.245174	Down	0.0274274	0.118172
Unigene18693	EbalOR11	9.7384	6.9668	-0.483189	Down	0.000534384	0.00707556
Unigene1710	EbalOR12	11.2799	10.1241	-0.155961	Down	0.279218	0.501298
Unigene17686	EbalOR13	11.1594	11.0147	-0.0188293	Down	0.86717	0.931003
CL5748.Contig1	EbalOR14	14.7195	13.79	-0.0941062	Down	0.320874	0.541655
Unigene11857	EbalOR15	12.3202	12.6019	0.0326156	Up	0.774464	0.882556
Unigene1578	EbalOR16	7.1726	7.9689	0.151884	Up	0.490976	0.687884
Unigene4088	EbalOR17	12.7524	11.5252	-0.145977	Down	0.207544	0.417738
Unigene13298	EbalOR18	78.1641	67.6242	-0.208967	Down	1.29e-05	0.000324745
Unigene8750	EbalOR19	78.7379	100.899	0.357776	Up	9.76e-17	1.18e-14
Unigene4097	EbalOR20	5.88	5.6481	-0.0580505	Down	0.785584	0.888163
CL41.Contig1	EbalOR21	7.2385	7.0432	-0.0394597	Down	0.791228	0.892599
Unigene6078	EbalOR22	61.3429	49.664	-0.304696	Down	1.02e-08	5.02e-07
Unigene21072	EbalOR23	5.5976	4.3767	-0.354965	Down	0.0503022	0.173908
CL1522.Contig2	EbalOR24	3.3708	2.9211	-0.206579	Down	0.357224	0.571873
Unigene6351	EbalOR25	6.4398	6.2459	-0.0441064	Down	0.781192	0.884789
CL6664.Contig1	EbalOR26	12.5436	9.6624	-0.376498	Down	0.00234628	0.0214733
CL1522.Contig3	EbalOR27	6.5581	5.6472	-0.215742	Down	0.183703	0.38596
Unigene21149	EbalOR28	6.6728	6.1574	-0.115971	Down	0.545558	0.735063
Unigene7167	EbalOR29	15.4528	11.9242	-0.373976	Down	0.00077602	0.00951577
CL1028.Contig3	EbalOR30	2.7714	2.0459	-0.437879	Down	0.12933	0.316118
Unigene4038	EbalOR31	8.7702	6.1898	-0.502717	Down	0.00110438	0.0124825
Unigene15652	EbalOR32	6.7039	5.2662	-0.348238	Down	0.0493694	0.171204
Unigene16930	EbalOR33	4.3238	1.8735	-1.20656	Down	0.0116688	0.0668131
Unigene2481	EbalOR34	6.7007	5.8947	-0.184893	Down	0.29461	0.510478
Unigene4769	EbalOR35	9.975	8.7899	-0.18247	Down	0.22989	0.444629
Unigene4789	EbalOR36	5.1908	5.3654	0.0477288	Up	0.830042	0.910271
CL1491.Contig2	EbalOR37	5.5291	6.1078	0.143608	Up	0.481776	0.678302
Unigene28390	EbalOR38	11.3532	9.9516	-0.190099	Down	0.216848	0.429795
Unigene18618	EbalOR39	3.6685	2.6992	-0.442658	Down	0.129115	0.315707
Unigene5015	EbalOR40	3.3999	2.4339	-0.482222	Down	0.126234	0.310067
CL1028.Contig2	EbalOR41	5.563	4.3505	-0.354682	Down	0.12442	0.307079
Unigene2279	EbalOR42	2.684	2.0675	-0.376497	Down	0.281146	0.503474
CL6767.Contig1	EbalOR43	1.4251	1.0897	-0.387132	Down	0.446296	0.650349
Unigene2544	EbalOR44	5.8204	4.7557	-0.291461	Down	0.237674	0.456003
Unigene21188	EbalOR45	1.6347	1.4166	-0.206593	Down	0.661194	0.808344
Unigene16649	EbalOR46	3.7901	2.4399	-0.635414	Down	0.0875022	0.250457
Unigene14271	EbalOR47	3.5082	2.9388	-0.255504	Down	0.492954	0.690076
Unigene21382	EbalOR48	2.3061	2.8399	0.300385	Up	0.499004	0.696157
Unigene2242	EbalOR49	1.307	3.752	1.5214	Up	7.89e-05	0.00151256
Unigene12474	EbalOR50	1.9864	3.0739	0.629914	Up	0.195366	0.403985
Unigene reference	Gene name	Ebal-male_FPKM	Ebal-female_FPKM	log2 Ratio(Ebal-female/Ebal-male)	Up-Down-Regulation(Ebal-female/Ebal-male)	P-value	FDR
Unigene6502	EbalSNMP1	1088.86	956.442	-0.187074	Down	2.6e-88	1.76e-85
CL2542.Contig1	EbalSNMP2	4.8964	5.745	0.230585	Up	0.106129	0.281713
Red words represent significant differences of expression level between male and female. FDR≤0.001 and |log2 Ratio|≥1

## Sheet: Ecor data
Unigene reference	Gene name	Ecor-male_FPKM	Ecor-female_FPKM	log2 Ratio(Ecor-female/Ecor-male)	Up-Down-Regulation(Ecor-female/Ecor-male)	P-value	FDR
CL1349.Contig6	EcorCSP1	1.2134	2.3881	0.976808	Up	6.35e-06	6.54e-05
CL1349.Contig3	EcorCSP2	1.0643	2.1088	0.986517	Up	1.58e-05	0.000147249
CL1349.Contig1	EcorCSP3	16.3425	23.6441	0.532852	Up	4.9e-14	1.52e-12
CL5306.Contig1	EcorCSP4	12356.6	10656	-0.213617	Down	0	0
CL3160.Contig1	EcorCSP5	1693.89	1750.99	0.0478349	Up	6.97e-16	2.55e-14
Unigene5411	EcorCSP6	1.6114	2.2751	0.497615	Up	0.213294	0.363928
Unigene18129	EcorCSP7	4.4381	5.0734	0.193011	Up	0.3207	0.483698
Unigene reference	Gene name	Ecor-male_FPKM	Ecor-female_FPKM	log2 Ratio(Ecor-female/Ecor-male)	Up-Down-Regulation(Ecor-female/Ecor-male)	P-value	FDR
Unigene9155	EcorGR1	31.9525	25.0598	-0.350554	Down	1.42e-09	2.73e-08
CL5822.Contig1	EcorGR2	11.2014	10.7582	-0.0582423	Down	0.517378	0.66476
CL6744.Contig1	EcorGR3	19.2931	16.5601	-0.220374	Down	0.00184023	0.00912456
Unigene2248	EcorGR4	2.8649	1.9458	-0.558121	Down	0.0146092	0.0484889
Unigene13906	EcorGR5	3.8163	1.7654	-1.11218	Down	2.21e-06	2.51e-05
Unigene5145	EcorGR6	14.4173	14.3755	-0.00418887	Down	0.963434	0.977264
Unigene15056	EcorGR7	4.7282	5.0933	0.10731	Up	0.450102	0.608532
Unigene13918	EcorGR8	3.5038	2.1492	-0.705121	Down	0.00476386	0.0198279
Unigene23213	EcorGR9	0.2863	1.8596	2.69939	Up	0.000440852	0.00273866
Unigene30040	EcorGR10	2.0249	0.6263	-1.69292	Down	0.0070317	0.0271957
Unigene31845	EcorGR11	0.9442	0.3833	-1.30062	Down	0.188203	0.331984
Unigene30721	EcorGR12	2.0385	0.7788	-1.38818	Down	0.0368924	0.0995921
Unigene13035	EcorGR13	1.0356	1.2612	0.28433	Up	0.685492	0.794507
Unigene787	EcorGR14	0.7026	1.1408	0.69927	Up	0.463172	0.618235
Unigene27047	EcorGR15	0.1825	0.9877	2.43618	Up	0.101005	0.213128
Unigene24798	EcorGR16	1.3094	1.8224	0.476934	Up	0.516552	0.665446
Unigene reference	Gene name	Ecor-male_FPKM	Ecor-female_FPKM	log2 Ratio(Ecor-female/Ecor-male)	Up-Down-Regulation(Ecor-female/Ecor-male)	P-value	FDR
Unigene9380	EcorIR21a	24.5322	20.6215	-0.250527	Down	9.25e-07	1.13e-05
CL2001.Contig1	EcorIR25a	217.786	220.501	0.0178786	Up	0.24723	0.403301
CL3624.Contig1	EcorIR31a.1	53.7444	45.8962	-0.22774	Down	2.72e-10	5.75e-09
Unigene18014	EcorIR31a.2	11.6593	7.221	-0.691211	Down	9.99e-13	2.75e-11
Unigene3974	EcorIR40a	2.5532	2.8578	0.162598	Up	0.32942	0.49247
Unigene16097	EcorIR64a	6.791	5.6911	-0.254917	Down	0.00178681	0.0088909
Unigene5347	EcorIR75d	67.6764	62.5151	-0.114448	Down	0.000682622	0.00399614
CL2212.Contig2	EcorIR75l	6.8974	8.0227	0.218035	Up	0.0318296	0.0884594
CL2333.Contig2	EcorIR76b	309.839	271.793	-0.189007	Down	1.14e-33	9.77e-32
CL2773.Contig2	EcorIR84a	3.2215	3.1276	-0.0426766	Down	0.779418	0.863534
CL7020.Contig1	EcorIR8a	69.9563	70.2532	0.00610995	Up	0.830682	0.90137
CL2034.Contig1	EcorIR92a.1	14.6684	17.9989	0.295197	Up	2.38e-05	0.00021268
CL6399.Contig1	EcorIR92a.2	14.5751	11.7373	-0.312405	Down	6.98e-05	0.000553551
Unigene7934	EcorIR93a.1	2.7103	2.964	0.129093	Up	0.530874	0.6767
Unigene5803	EcorIR93a.2	2.3679	2.3068	-0.0377152	Down	0.927832	0.956327
Unigene7956	EcorIR93a.3	2.5787	2.2422	-0.201729	Down	0.47059	0.62445
Unigene5370	EcorIR1	115.939	110.036	-0.0753917	Down	0.00295042	0.0133125
Unigene9172	EcorIR2	38.8922	39.3328	0.016252	Up	0.724146	0.819464
CL2693.Contig1	EcorIR3	15.659	16.8334	0.104335	Up	0.131772	0.259524
Unigene317	EcorIR4	5.3971	5.0242	-0.103291	Down	0.443152	0.600748
Unigene19061	EcorIR5	7.6564	9.252	0.273099	Up	0.00893312	0.0326555
Unigene2056	EcorIR6	2.4103	2.0135	-0.259507	Down	0.256754	0.414597
CL109.Contig3	EcorIR7	13.3949	12.4011	-0.111216	Down	0.169124	0.308423
Unigene reference	Gene name	Ecor-male_FPKM	Ecor-female_FPKM	log2 Ratio(Ecor-female/Ecor-male)	Up-Down-Regulation(Ecor-female/Ecor-male)	P-value	FDR
CL3115.Contig1	EcorOBP1	928.186	750.533	-0.3065	Down	1.72e-104	4.95e-102
CL5936.Contig1	EcorOBP2	22.6829	37.1154	0.710413	Up	6.41e-20	3.03e-18
Unigene11838	EcorOBP3	3.8412	4.8415	0.333897	Up	0.146568	0.277813
CL4775.Contig1	EcorOBP4	66.6673	93.6506	0.490309	Up	3.81e-20	1.82e-18
Unigene27956	EcorOBP5	2.6618	0.4002	-2.73361	Down	1.54e-06	1.81e-05
Unigene15796	EcorOBP6	42.816	49.1438	0.198859	Up	0.0075643	0.0288801
CL2290.Contig1	EcorOBP7	39.3964	28.4425	-0.470016	Down	2.73e-12	7.19e-11
Unigene8201	EcorOBP8	6.8866	6.3076	-0.126701	Down	0.547626	0.692003
CL1588.Contig1	EcorOBP9	6780.39	6175.29	-0.13486	Down	1.1e-116	3.53e-114
Unigene19765	EcorOBP10	279.245	249.367	-0.16326	Down	5.83e-08	8.85e-07
Unigene11759	EcorOBP11	77.9788	53.6088	-0.540612	Down	6.92e-15	2.34e-13
CL6216.Contig1	EcorOBP12	17846.8	15142.2	-0.237088	Down	0	0
Unigene19727	EcorOBP13	22.9578	24.78	0.110192	Up	0.31147	0.475914
Unigene28185	EcorOBP14	7.1485	0.217	-5.04187	Down	1.03e-26	6.82e-25
CL4124.Contig1	EcorOBP15	5863.43	5105.93	-0.199571	Down	4.65e-272	3.24e-269
CL657.Contig2	EcorOBP16	1270.66	1420.91	0.161231	Up	4.79e-102	1.32e-99
CL1650.Contig1	EcorOBP17	611.13	684.681	0.163952	Up	5.41e-17	2.16e-15
Unigene1877	EcorOBP18	4.7227	9.106	0.947206	Up	1.8e-05	0.000165218
Unigene13372	EcorOBP19	0.8685	14.825	4.09336	Up	3.02e-49	3.78e-47
Unigene13596	EcorOBP20	6535.47	6324.54	-0.0473303	Down	5.51e-17	2.19e-15
Unigene11046	EcorOBP21	3.6813	1.0194	-1.8525	Down	3.16e-05	0.000273713
Unigene17716	EcorOBP22	4.5656	6.7954	0.573754	Up	0.00983908	0.0354754
Unigene28056	EcorOBP23	4.9052	0.54	-3.18328	Down	2.22e-11	5.32e-10
CL619.Contig1	EcorOBP24	1125.88	1578.65	0.487634	Up	0	0
CL1878.Contig1	EcorOBP25	191.884	727.912	1.92353	Up	0	0
Unigene8647	EcorOBP26	1.0818	7.6116	2.81477	Up	1.93e-14	6.24e-13
Unigene13343	EcorOBP27	13.0199	3.9903	-1.70615	Down	5.9e-15	2.02e-13
Unigene7869	EcorOBP28	900.281	2357.05	1.38854	Up	0	0
Unigene27965	EcorOBP29	4.0406	0.081	-5.6405	Down	1.29e-14	4.25e-13
CL3545.Contig1	EcorOBP30	15.1111	8.817	-0.777249	Down	9.71e-08	1.41e-06
CL983.Contig3	EcorOBP31	596.572	974.892	0.708546	Up	0	0
CL983.Contig5	EcorOBP32	445	822.225	0.885726	Up	0	0
Unigene11507	EcorOBP33	11.1375	2.2923	-2.28056	Down	2.51e-18	1.08e-16
Unigene12165	EcorOBP34	5.835	17.303	1.56822	Up	2.97e-27	2.02e-25
CL1878.Contig2	EcorOBP35	17.1433	29.8001	0.797672	Up	9.38e-09	1.62e-07
CL2290.Contig2	EcorOBP36	39.2833	39.2187	-0.00237441	Down	0.983368	0.98879
Unigene8588	EcorOBP37	1.6603	2.8756	0.792419	Up	0.0934942	0.199916
Unigene17465	EcorOBP38	24.5347	3.8455	-2.67358	Down	5.54e-33	4.58e-31
Unigene4558	EcorOBP39	4.5349	2.0081	-1.17524	Down	0.00261158	0.0122249
Unigene27632	EcorOBP40	2.0155	0.1364	-3.88522	Down	0.000270566	0.00181392
CL3115.Contig2	EcorOBP41	4.8102	16.199	1.75174	Up	3.19e-09	5.85e-08
CL657.Contig3	EcorOBP42	7.1196	1.36	-2.38819	Down	9.59e-08	1.4e-06
CL657.Contig4	EcorOBP43	10.143	0.8999	-3.49458	Down	1.3e-12	3.52e-11
Unigene28188	EcorOBP44	12.5874	0.9462	-3.73369	Down	2.09e-15	7.4e-14
Unigene reference	Gene name	Ecor-male_FPKM	Ecor-female_FPKM	log2 Ratio(Ecor-female/Ecor-male)	Up-Down-Regulation(Ecor-female/Ecor-male)	P-value	FDR
CL186.Contig1	EcorOrco	892.263	892.483	0.000355996	Up	0.970438	0.981433
Unigene7263	EcorOR1	12.4981	10.5812	-0.240206	Down	0.0179711	0.0564786
CL6716.Contig1	EcorOR2	27.8899	33.0383	0.244397	Up	8.53e-05	0.000659923
Unigene3329	EcorOR3	8.3318	6.8078	-0.29144	Down	0.0194357	0.0603655
Unigene19189	EcorOR4	14.5851	14.0033	-0.0587284	Down	0.524888	0.67134
Unigene19077	EcorOR5	15.8597	14.0127	-0.178631	Down	0.0277642	0.0797081
Unigene17159	EcorOR6	6.9704	6.96	-0.00215414	Down	0.989064	0.992928
CL6486.Contig2	EcorOR7	2.2625	2.9976	0.40589	Up	0.0193293	0.0600976
CL6188.Contig1	EcorOR8	19.078	13.8866	-0.458217	Down	9.2e-08	1.35e-06
Unigene15898	EcorOR9	0.9224	0.9985	0.11437	Up	0.741226	0.835188
Unigene15973	EcorOR10	9.9459	5.0387	-0.98105	Down	2.03e-13	5.96e-12
CL3497.Contig1	EcorOR11	1.6634	1.8596	0.160857	Up	0.53359	0.679515
CL4368.Contig1	EcorOR12	13.777	13.4812	-0.0313128	Down	0.726576	0.821666
CL5507.Contig1	EcorOR13	9.4539	12.8208	0.439505	Up	1.89e-05	0.000173061
CL3985.Contig3	EcorOR14	3.5124	7.8793	1.16561	Up	1.84e-24	1.11e-22
CL1193.Contig1	EcorOR15	5.6869	4.3604	-0.383182	Down	0.0116592	0.0406632
CL3497.Contig3	EcorOR16	12.5177	13.3675	0.0947602	Up	0.327786	0.491616
Unigene11158	EcorOR17	17.0538	16.1418	-0.0792918	Down	0.341122	0.504626
CL5741.Contig1	EcorOR18	10.298	7.3318	-0.490125	Down	2.02e-06	2.31e-05
Unigene15072	EcorOR19	11.8783	13.0327	0.133808	Up	0.166781	0.305035
Unigene13937	EcorOR20	3.4479	3.5685	0.0495998	Up	0.795268	0.876628
CL654.Contig1	EcorOR21	21.059	20.5283	-0.0368228	Down	0.635172	0.764231
CL6659.Contig1	EcorOR22	1.9639	2.2603	0.202793	Up	0.369014	0.53168
Unigene7304	EcorOR23	7.7026	7.8084	0.0196815	Up	0.878614	0.92847
Unigene19150	EcorOR24	35.5434	29.3237	-0.277515	Down	5.92e-06	6.15e-05
Unigene2185	EcorOR25	12.2179	10.1312	-0.270191	Down	0.00660016	0.0258111
CL5624.Contig2	EcorOR26	1.0803	1.3848	0.358246	Up	0.259552	0.41659
CL5290.Contig1	EcorOR27	9.2299	11.7128	0.343699	Up	0.000372724	0.00238085
Unigene19174	EcorOR28	17.5097	15.0513	-0.218266	Down	0.0154041	0.0503746
Unigene9131	EcorOR29	41.1925	32.7325	-0.331658	Down	6.44e-09	1.13e-07
CL5908.Contig1	EcorOR30	15.2059	13.2466	-0.199009	Down	0.0317126	0.088458
CL5278.Contig2	EcorOR31	0.6204	0.5709	-0.119961	Down	0.81017	0.88767
CL3926.Contig1	EcorOR32	0.8186	0.8205	0.00334467	Up	0.987746	0.991899
Unigene14295	EcorOR33	7.7752	5.941	-0.388174	Down	0.00551928	0.022517
Unigene15962	EcorOR34	6.5947	4.7706	-0.467136	Down	0.00316016	0.0141149
Unigene1764	EcorOR35	9.5707	10.0571	0.071518	Up	0.54047	0.685156
CL4681.Contig2	EcorOR36	1.9651	3.0271	0.623334	Up	0.0032322	0.0144139
Unigene5973	EcorOR37	10.2944	9.2908	-0.147985	Down	0.171805	0.312461
CL3497.Contig2	EcorOR38	5.2473	6.1934	0.239156	Up	0.110916	0.227915
Unigene8086	EcorOR39	2.2818	1.4447	-0.659402	Down	0.0419942	0.110071
Unigene7951	EcorOR40	13.0392	10.4534	-0.318883	Down	9.83e-06	9.61e-05
Unigene24500	EcorOR41	0.7265	1.3761	0.921551	Up	0.315708	0.478823
Unigene reference	Gene name	Ecor-male_FPKM	Ecor-female_FPKM	log2 Ratio(Ecor-female/Ecor-male)	Up-Down-Regulation(Ecor-female/Ecor-male)	P-value	FDR
CL1622.Contig1	EcorSNMP1	586.314	579.123	-0.0178032	Down	0.126393	0.250316
CL6519.Contig1	EcorSNMP2	3.1277	3.5717	0.191509	Up	0.199172	0.346289
Red words represent significant differences of expression level between male and female. FDR≤0.001 and |log2 Ratio|≥1
