# Supplementary material for: Chemosensory genes in the antennal transcriptome of two syrphid species,Episyrphus balteatusandEupeodes corollae (Diptera: Syrphidae)
Source: BMC Genomics. 2017 Aug 7;18:586. doi: 10.1186/s12864-017-3939-4 (PMC5547493; doi:10.1186/s12864-017-3939-4)
Supplement: Supplementary file 8 — GenBank accession numbers of chemosensory genes used in phylogenetic analyses. (XLSX 34 kb) [file 12864_2017_3939_MOESM8_ESM.xlsx]

## Sheet: OR
ORs
Number	Protein name	Accession number
1	DmOr1a	Robertson et al., 2003
2	DmOr2a	Robertson et al., 2003
3	DmOr7a	Robertson et al., 2003
4	DmOr9a	Robertson et al., 2003
5	DmOr10a	Robertson et al., 2003
6	DmOr13a	Robertson et al., 2003
7	DmOr19a	Robertson et al., 2003
8	DmOr19b	Robertson et al., 2003
9	DmOr22a	Robertson et al., 2003
10	DmOr22b	Robertson et al., 2003
11	DmOr22c	Robertson et al., 2003
12	DmOr23a	Robertson et al., 2003
13	DmOr24a	Robertson et al., 2003
14	DmOr30a	Robertson et al., 2003
15	DmOr33a	Robertson et al., 2003
16	DmOr33b	Robertson et al., 2003
17	DmOr33c	Robertson et al., 2003
18	DmOr35a	Robertson et al., 2003
19	DmOr42a	Robertson et al., 2003
20	DmOr42b	Robertson et al., 2003
21	DmOr43a	Robertson et al., 2003
22	DmOr43b	Robertson et al., 2003
23	DmOr45a	Robertson et al., 2003
24	DmOr45b	Robertson et al., 2003
25	DmOr46aA	Robertson et al., 2003
26	DmOr46aB	Robertson et al., 2003
27	DmOr47a	Robertson et al., 2003
28	DmOr47b	Robertson et al., 2003
29	DmOr49a	Robertson et al., 2003
30	DmOr49b	Robertson et al., 2003
31	DmOr56a	Robertson et al., 2003
32	DmOr59a	Robertson et al., 2003
33	DmOr59b	Robertson et al., 2003
34	DmOr59c	Robertson et al., 2003
35	DmOr63a	Robertson et al., 2003
36	DmOr65a	Robertson et al., 2003
37	DmOr65b	Robertson et al., 2003
38	DmOr65c	Robertson et al., 2003
39	DmOr67a	Robertson et al., 2003
40	DmOr67b	Robertson et al., 2003
41	DmOr67c	Robertson et al., 2003
42	DmOr67d	Robertson et al., 2003
43	DmOr69aA	Robertson et al., 2003
44	DmOr69aB	Robertson et al., 2003
45	DmOr71a	Robertson et al., 2003
46	DmOr74a	Robertson et al., 2003
47	DmOr82a	Robertson et al., 2003
48	DmOr83a	Robertson et al., 2003
49	DmOr83b	Robertson et al., 2003
50	DmOr83c	Robertson et al., 2003
51	DmOr85a	Robertson et al., 2003
52	DmOr85b	Robertson et al., 2003
53	DmOr85c	Robertson et al., 2003
54	DmOr85d	Robertson et al., 2003
55	DmOr85e	Robertson et al., 2003
56	DmOr85f	Robertson et al., 2003
57	DmOr88a	Robertson et al., 2003
58	DmOr92a	Robertson et al., 2003
59	DmOr94a	Robertson et al., 2003
60	DmOr94b	Robertson et al., 2003
61	DmOr98a	Robertson et al., 2003
62	DmOr98b	Robertson et al., 2003
63	BdorOR67c	XP_011198961
64	BdorOR59a.2	XP_011197686
65	BdorOR46a	XP_011200513
66	BdorOR74a	XP_011201924
67	BdorOR69a	XP_011209369
68	BdorOR85e	XP_011198148
69	BdorOR2a	XP_011198390
70	BdorOR7a	XP_011198720
71	BdorOR67c.1	XP_011199152
72	BdorOR7a.1	XP_011199218
73	BdorOR59a	XP_011199471
74	BdorOR24a	XP_011199522
75	BdorOR74a.1	XP_011200119
76	BdorOR67c.2	XP_011200400
77	BdorOR67c.3	XP_011200401
78	BdorOR49b	XP_011201445
79	BdorOR94b	XP_011201446
80	BdorOR94a	XP_011201756
81	BdorOR63a.2	XP_011201815
82	BdorOR63a.3	XP_011201816
83	BdorOR63a.4	XP_011201817
84	BdorOR59a.1	XP_011202260
85	BdorOR67d	XP_011203703
86	BdorOR67d.1	XP_011203704
87	BdorOrco	XP_011203778
88	BdorOR83a	XP_011203872
89	BdorOR83a.1	XP_011203781
90	BdorOR21a	XP_011204023
91	BdorOR7a.2	XP_011204167
92	BdorOR13a	XP_011204429
93	BdorOR94a.1	XP_011205499
94	BdorOR10a	XP_011206229
95	BdorOR33a	XP_011207938
96	BdorOR33b	XP_011207939
97	BdorOR33b.1	XP_011207940
98	BdorOR7a.3	XP_011208727
99	BdorOR82a	XP_011208732
100	BdorOR7a.4	XP_011208898
101	BdorOR42a	XP_011208899
102	BdorOR33b.2	XP_011208900
103	BdorOR59b	XP_011208901
104	BdorOR92a	XP_011208819
105	BdorOR7a.5	XP_011209572
106	BdorOR7a.6	XP_011209441
107	BdorOR85c	XP_011209575
108	BdorOR85c.1	XP_011209576
109	BdorOR85d	XP_011209577
110	BdorOR85d.1	XP_011209578
111	BdorOR47b	XP_011209987
112	BdorOR22c	XP_011210110
113	BdorOR7a.7	XP_011210512
114	BdorOR43a	XP_011210756
115	BdorOR2	XP_011210757
116	BdorOR30a	XP_011211010
117	BdorOR94a.2	XP_011211752
118	BdorOR49a	XP_011212431
119	BdorOR47a	XP_011212445
120	BdorOR1a	XP_011212446
121	BdorOR45a	XP_011212447
122	BdorOR7a.8	XP_011212981
123	BdorGROR63a	XP_011212836
124	CstyOR120	Leitch et al., 2015
125	CstyOR119	Leitch et al., 2015
126	CstyOR118	Leitch et al., 2015
127	CstyOR117	Leitch et al., 2015
128	CstyOR116	Leitch et al., 2015
129	CstyOR115	Leitch et al., 2015
130	CstyOR114	Leitch et al., 2015
131	CstyOR113	Leitch et al., 2015
132	CstyOR112	Leitch et al., 2015
133	CstyOR111	Leitch et al., 2015
134	CstyOR110	Leitch et al., 2015
135	CstyOR109	Leitch et al., 2015
136	CstyOR108	Leitch et al., 2015
137	CstyOR107	Leitch et al., 2015
138	CstyOR106	Leitch et al., 2015
139	CstyOR105	Leitch et al., 2015
140	CstyOR104	Leitch et al., 2015
141	CstyOR103	Leitch et al., 2015
142	CstyOR102	Leitch et al., 2015
143	CstyOR101	Leitch et al., 2015
144	CstyOR100	Leitch et al., 2015
145	CstyOR99	Leitch et al., 2015
146	CstyOR88a	Leitch et al., 2015
147	CstyOR85b	Leitch et al., 2015
148	CstyOR83a.2	Leitch et al., 2015
149	CstyOR83a.1	Leitch et al., 2015
150	CstyOR82a	Leitch et al., 2015
151	CstyOR74a	Leitch et al., 2015
152	CstyOR69a	Leitch et al., 2015
153	CstyOR67d	Leitch et al., 2015
154	CstyOR67c	Leitch et al., 2015
155	CstyOR63a	Leitch et al., 2015
156	CstyOR59a.2	Leitch et al., 2015
157	CstyOR59a.1	Leitch et al., 2015
158	CstyOR56a	Leitch et al., 2015
159	CstyOR49b	Leitch et al., 2015
160	CstyOR49a	Leitch et al., 2015
161	CstyOR47b	Leitch et al., 2015
162	CstyOR46a	Leitch et al., 2015
163	CstyOR43a.2	Leitch et al., 2015
164	CstyOR43a.1	Leitch et al., 2015
165	CstyOR42b	Leitch et al., 2015
166	CstyOR30a.2	Leitch et al., 2015
167	CstyOR30a.1	Leitch et al., 2015
168	CstyOR13a	Leitch et al., 2015
169	CstyOR10a	Leitch et al., 2015
170	CstyOR7a.2	Leitch et al., 2015
171	CstyOR7a.1	Leitch et al., 2015
172	CstyOR2a	Leitch et al., 2015
173	CstyORco	Leitch et al., 2015
174	MdomOR49a.1	Scott et al., 2014
175	MdomOR49a.2	Scott et al., 2014
176	MdomOR49a.3	Scott et al., 2014
177	MdomOR49a.4	Scott et al., 2014
178	MdomOR63a.1	Scott et al., 2014
179	MdomOR63a.2	Scott et al., 2014
180	MdomOR63a.3	Scott et al., 2014
181	MdomOR63a.4	Scott et al., 2014
182	MdomORCO	Scott et al., 2014
183	MdomOR67d.1	Scott et al., 2014
184	MdomOR67d.2	Scott et al., 2014
185	MdomOR67d.3	Scott et al., 2014
186	MdomOR67d.4	Scott et al., 2014
187	MdomOR67d.5	Scott et al., 2014
188	MdomOR67d.6	Scott et al., 2014
189	MdomOR67d.8	Scott et al., 2014
190	MdomOR67d.9	Scott et al., 2014
191	MdomOR67d.10	Scott et al., 2014
192	MdomOR67d.11	Scott et al., 2014
193	MdomOR67d.12	Scott et al., 2014
194	MdomOR67d.13	Scott et al., 2014
195	MdomOR45a	Scott et al., 2014
196	MdomOR1a	Scott et al., 2014
197	MdomOR13a	Scott et al., 2014
198	MdomOR42a	Scott et al., 2014
199	MdomOR42b	Scott et al., 2014
200	MdomOR7a	Scott et al., 2014
201	MdomOR85c.1	Scott et al., 2014
202	MdomOR85c.2	Scott et al., 2014
203	MdomOR85c.3	Scott et al., 2014
204	MdomOR82a	Scott et al., 2014
205	MdomOR83a.1	Scott et al., 2014
206	MdomOR83a.2	Scott et al., 2014
207	MdomOR74a.1	Scott et al., 2014
208	MdomOR74a.2	Scott et al., 2014
209	MdomOR74a.3	Scott et al., 2014
210	MdomOR85b	Scott et al., 2014
211	MdomOR85d	Scott et al., 2014
212	MdomOR59a.1	Scott et al., 2014
213	MdomOR59a.2	Scott et al., 2014
214	MdomOR59a.3	Scott et al., 2014
215	MdomOR92a.1	Scott et al., 2014
216	MdomOR92a.2	Scott et al., 2014
217	MdomOR46a.1	Scott et al., 2014
218	MdomOR46a.2	Scott et al., 2014
219	MdomOR46a.3	Scott et al., 2014
220	MdomOR45a.1	Scott et al., 2014
221	MdomOR45a.2	Scott et al., 2014
222	MdomOR45a.3	Scott et al., 2014
223	MdomOR45a.5	Scott et al., 2014
224	MdomOR45a.6	Scott et al., 2014
225	MdomOR45a.7	Scott et al., 2014
226	MdomOR45a.8	Scott et al., 2014
227	MdomOR45a.9	Scott et al., 2014
228	MdomOR45a.10	Scott et al., 2014
229	MdomOR45a.11	Scott et al., 2014
230	MdomOR45a.12	Scott et al., 2014
231	MdomOR43a	Scott et al., 2014
232	MdomOR22c.1	Scott et al., 2014
233	MdomOR22c.2	Scott et al., 2014
234	MdomOR7a.1	Scott et al., 2014
235	MdomOR7a.2	Scott et al., 2014
236	MdomOR30a.1	Scott et al., 2014
237	MdomOR30a.2	Scott et al., 2014
238	MdomOR30a.3	Scott et al., 2014
239	MdomOR30a.4	Scott et al., 2014
240	MdomOR2a.1	Scott et al., 2014
241	MdomOR2a.2	Scott et al., 2014
242	MdomOR2a.3	Scott et al., 2014
243	MdomOR2a.4	Scott et al., 2014
244	MdomOR2a.5	Scott et al., 2014
245	MdomOR42a.1	Scott et al., 2014
246	MdomOR33b	Scott et al., 2014
247	MdomOR85e	Scott et al., 2014
248	MdomOR24a	Scott et al., 2014
249	MdomOR69a	Scott et al., 2014
250	MdomOR49b	Scott et al., 2014
251	MdomOR88a	Scott et al., 2014
252	MdomOR10a	Scott et al., 2014
253	MdomOR21a.1	Scott et al., 2014
254	MdomOR21a.2	Scott et al., 2014

## Sheet: GR
GRs
Number	Protein name	Accession number
1	MdomGR57a	Scott et al., 2014
2	MdomGR47b	Scott et al., 2014
3	MdomGR61a	Scott et al., 2014
4	MdomGR98b	Scott et al., 2014
5	MdomGR98b.1	Scott et al., 2014
6	MdomGR98b.2	Scott et al., 2014
7	MdomGR98b.3	Scott et al., 2014
8	MdomGR98d	Scott et al., 2014
9	MdomGR64f	Scott et al., 2014
10	MdomGR64e	Scott et al., 2014
11	MdomGR93a	Scott et al., 2014
12	MdomGR22a	Scott et al., 2014
13	MdomGR36a	Scott et al., 2014
14	MdomGR36c	Scott et al., 2014
15	MdomGR36c.1	Scott et al., 2014
16	MdomGR10a	Scott et al., 2014
17	MdomGR43a	Scott et al., 2014
18	MdomGR43a.1	Scott et al., 2014
19	MdomGR59e	Scott et al., 2014
20	MdomGR59f	Scott et al., 2014
21	MdomGR89a	Scott et al., 2014
22	MdomGR28b	Scott et al., 2014
23	MdomGR28b.1	Scott et al., 2014
24	MdomGR28b.2	Scott et al., 2014
25	MdomGR28b.3	Scott et al., 2014
26	MdomGR39b	Scott et al., 2014
27	MdomGR39b.1	Scott et al., 2014
28	MdomGR2a	Scott et al., 2014
29	MdomGR2a.1	Scott et al., 2014
30	MdomGR58b	Scott et al., 2014
31	MdomGR8a	Scott et al., 2014
32	MdomGR8a.1	Scott et al., 2014
33	MdomGR5a	Scott et al., 2014
34	MdomGR66a	Scott et al., 2014
35	MdomGR66a.1	Scott et al., 2014
36	MdomGR98a	Scott et al., 2014
37	MdomGR64c	Scott et al., 2014
38	MdomGR28a	Scott et al., 2014
39	MdomGR64b	Scott et al., 2014
40	MdomGR64b.1	Scott et al., 2014
41	MdomGR64b.2	Scott et al., 2014
42	MdomGR58c	Scott et al., 2014
43	MdomGR23a	Scott et al., 2014
44	BdorGR58b	XP_011198456
45	BdorGR64a	XP_011213351
46	BdorGR64b	XP_011213352
47	BdorGR64c	XP_011213354
48	BdorGR64e	XP_011213347
49	BdorGR5a	XP_011213355
50	BdorGR5a.1	XP_011213356
51	BdorGR28b	XP_011199051
52	BdorGR28a	XP_011198978
53	BdorGR39b	XP_011199292
54	BdorGR39b.1	XP_011206820
55	BdorGR39b.2	XP_011206822
56	BdorGR39b.3	XP_011206823
57	BdorGR43a	XP_011200933
58	BdorGR43a.1	XP_011200972
59	BdorGR43a.2	XP_011200973
60	BdorGR8a	XP_011201900
61	BdorGR8a.1	XP_011201887
62	BdorGR57a	XP_011202263
63	BdorGR66a	XP_011202622
64	BdorGR66a.1	XP_011207478
65	BdorGR93a	XP_011202660
66	BdorGR93c	XP_011202661
67	BdorGR89a	XP_011202839
68	BdorGR98b	XP_011205406
69	BdorGR10a	XP_011206228
70	BdorGR36b	XP_011206230
71	BdorGR59d	XP_011206231
72	BdorGR59b	XP_011206232
73	BdorGR23a	XP_011206815
74	BdorGR23a.1	XP_011206817
75	BdorGR2a	XP_011206818
76	BdorGR2a.1	XP_011209756
77	BdorGR47b	XP_011207333
78	BdorGR59f	XP_011207607
79	BdorGR68a	XP_011210108
80	BdorGR22e	XP_011210745
81	BdorGR22e.1	XP_011210746
82	BdorGR22e.2	XP_011210747
83	BdorGR22e.3	XP_011210748
84	CstyGR108	Leitch et al., 2015
85	CstyGR107	Leitch et al., 2015
86	CstyGR106	Leitch et al., 2015
87	CstyGR105	Leitch et al., 2015
88	CstyGR104	Leitch et al., 2015
89	CstyGR103	Leitch et al., 2015
90	CstyGR102	Leitch et al., 2015
91	CstyGR101	Leitch et al., 2015
92	CstyGR100	Leitch et al., 2015
93	CstyGR99	Leitch et al., 2015
94	CstyGR93a	Leitch et al., 2015
95	CstyGR66a	Leitch et al., 2015
96	CstyGR64e	Leitch et al., 2015
97	CstyGR64b	Leitch et al., 2015
98	CstyGR64a	Leitch et al., 2015
99	CstyGR63a	Leitch et al., 2015
100	CstyGR43a	Leitch et al., 2015
101	CstyGR28b	Leitch et al., 2015
102	CstyGR28a	Leitch et al., 2015
103	CstyGR21a	Leitch et al., 2015
104	CstyGR10a	Leitch et al., 2015
105	DmGR2a	Robertson et al., 2003
106	DmGR5a	Robertson et al., 2003
107	DmGR8a	Robertson et al., 2003
108	DmGR9a	Robertson et al., 2003
109	DmGR10a	Robertson et al., 2003
110	DmGR10b	Robertson et al., 2003
111	DmGR21a	Robertson et al., 2003
112	DmGR22a	Robertson et al., 2003
113	DmGR22b	Robertson et al., 2003
114	DmGR22c	Robertson et al., 2003
115	DmGR22d	Robertson et al., 2003
116	DmGR22e	Robertson et al., 2003
117	DmGR22f	Robertson et al., 2003
118	DmGR23aA	Robertson et al., 2003
119	DmGR23aB	Robertson et al., 2003
120	DmGR28a	Robertson et al., 2003
121	DmGR28b	Robertson et al., 2003
122	DmGR28b	Robertson et al., 2003
123	DmGR28b	Robertson et al., 2003
124	DmGR28b	Robertson et al., 2003
125	DmGR28b	Robertson et al., 2003
126	DmGR32a	Robertson et al., 2003
127	DmGR33a	Robertson et al., 2003
128	DmGR36a	Robertson et al., 2003
129	DmGR36b	Robertson et al., 2003
130	DmGR36c	Robertson et al., 2003
131	DmGR39a	Robertson et al., 2003
132	DmGR39a	Robertson et al., 2003
133	DmGR39a	Robertson et al., 2003
134	DmGR39a	Robertson et al., 2003
135	DmGR39b	Robertson et al., 2003
136	DmGR43a	Robertson et al., 2003
137	DmGR47a	Robertson et al., 2003
138	DmGR47b	Robertson et al., 2003
139	DmGR57a	Robertson et al., 2003
140	DmGR58a	Robertson et al., 2003
141	DmGR58b	Robertson et al., 2003
142	DmGR58c	Robertson et al., 2003
143	DmGR59a	Robertson et al., 2003
144	DmGR59b	Robertson et al., 2003
145	DmGR59c	Robertson et al., 2003
146	DmGR59d	Robertson et al., 2003
147	DmGR59e	Robertson et al., 2003
148	DmGR59f	Robertson et al., 2003
149	DmGR61a	Robertson et al., 2003
150	DmGR63a	Robertson et al., 2003
151	DmGR64a	Robertson et al., 2003
152	DmGR64b	Robertson et al., 2003
153	DmGR64c	Robertson et al., 2003
154	DmGR64d	Robertson et al., 2003
155	DmGR64e	Robertson et al., 2003
156	DmGR64f	Robertson et al., 2003
157	DmGR66a	Robertson et al., 2003
158	DmGR68a	Robertson et al., 2003
159	DmGR77a	Robertson et al., 2003
160	DmGR85a	Robertson et al., 2003
161	DmGR89a	Robertson et al., 2003
162	DmGR92a	Robertson et al., 2003
163	DmGR93a	Robertson et al., 2003
164	DmGR93b	Robertson et al., 2003
165	DmGR93c	Robertson et al., 2003
166	DmGR93d	Robertson et al., 2003
167	DmGR94a	Robertson et al., 2003
168	DmGR97a	Robertson et al., 2003
169	DmGR98a	Robertson et al., 2003
170	DmGR98b	Robertson et al., 2003
171	DmGR98c	Robertson et al., 2003
172	DmGR98d	Robertson et al., 2003

## Sheet: IR
IRs
Number	Protein name	Accession number
1	DmelGluRIIC	Croset et al., 2010
2	DmelGluRIIA	Croset et al., 2010
3	DmelGluRIIB	Croset et al., 2010
4	DmelClumsy	Croset et al., 2010
5	DmelGluRIID	Croset et al., 2010
6	DmelGluRIIE	Croset et al., 2010
7	DmelGlu-R1	Croset et al., 2010
8	DmelGlu-R1B	Croset et al., 2010
9	DmelNmdar2	Croset et al., 2010
10	DmelNmdar1	Croset et al., 2010
11	DmelIR8a	Croset et al., 2010
12	DmelIR25a	Croset et al., 2010
13	DmelIR21a	Croset et al., 2010
14	DmelIR31a	Croset et al., 2010
15	DmelIR40a	Croset et al., 2010
16	DmelIR64a	Croset et al., 2010
17	DmelIR75a	Croset et al., 2010
18	DmelIR75b	Croset et al., 2010
19	DmelIR75c	Croset et al., 2010
20	DmelIR75d	Croset et al., 2010
21	DmelIR76a	Croset et al., 2010
22	DmelIR76b	Croset et al., 2010
23	DmelIR84a	Croset et al., 2010
24	DmelIR92a	Croset et al., 2010
25	DmelIR93a	Croset et al., 2010
26	DmelIR7a	Croset et al., 2010
27	DmelIR7b	Croset et al., 2010
28	DmelIR7c	Croset et al., 2010
29	DmelIR7d	Croset et al., 2010
30	DmelIR7e	Croset et al., 2010
31	DmelIR7f	Croset et al., 2010
32	DmelIR7g	Croset et al., 2010
33	DmelIR10a	Croset et al., 2010
34	DmelIR11a	Croset et al., 2010
35	DmelIR20a	Croset et al., 2010
36	DmelIR41a	Croset et al., 2010
37	DmelIR47a	Croset et al., 2010
38	DmelIR47b	Croset et al., 2010
39	DmelIR48a	Croset et al., 2010
40	DmelIR48b	Croset et al., 2010
41	DmelIR48c	Croset et al., 2010
42	DmelIR51a	Croset et al., 2010
43	DmelIR51b	Croset et al., 2010
44	DmelIR52a	Croset et al., 2010
45	DmelIR52b	Croset et al., 2010
46	DmelIR52c	Croset et al., 2010
47	DmelIR52d	Croset et al., 2010
48	DmelIR54a	Croset et al., 2010
49	DmelIR56a	Croset et al., 2010
50	DmelIR56b	Croset et al., 2010
51	DmelIR56c	Croset et al., 2010
52	DmelIR56d	Croset et al., 2010
53	DmelIR56e	Croset et al., 2010
54	DmelIR60a	Croset et al., 2010
55	DmelIR60b	Croset et al., 2010
56	DmelIR60c	Croset et al., 2010
57	DmelIR60d	Croset et al., 2010
58	DmelIR60e	Croset et al., 2010
59	DmelIR60f	Croset et al., 2010
60	DmelIR62a	Croset et al., 2010
61	DmelIR67a	Croset et al., 2010
62	DmelIR67b	Croset et al., 2010
63	DmelIR67c	Croset et al., 2010
64	DmelIR68a	Croset et al., 2010
65	DmelIR68b	Croset et al., 2010
66	DmelIR85a	Croset et al., 2010
67	DmelIR87a	Croset et al., 2010
68	DmelIR94a	Croset et al., 2010
69	DmelIR94b	Croset et al., 2010
70	DmelIR94c	Croset et al., 2010
71	DmelIR94d	Croset et al., 2010
72	DmelIR94e	Croset et al., 2010
73	DmelIR94f	Croset et al., 2010
74	DmelIR94g	Croset et al., 2010
75	DmelIR94h	Croset et al., 2010
76	DmelIR100a	Croset et al., 2010
77	CstyIR25a	Leitch et al., 2015
78	CstyIR8a	Leitch et al., 2015
79	CstyIR110	Leitch et al., 2015
80	CstyIR109	Leitch et al., 2015
81	CstyIR108	Leitch et al., 2015
82	CstyIR107	Leitch et al., 2015
83	CstyIR106	Leitch et al., 2015
84	CstyIR105	Leitch et al., 2015
85	CstyIR104	Leitch et al., 2015
86	CstyIR103	Leitch et al., 2015
87	CstyIR102	Leitch et al., 2015
88	CstyIR101	Leitch et al., 2015
89	CstyIR93a	Leitch et al., 2015
90	CstyIR92a	Leitch et al., 2015
91	CstyIR76b	Leitch et al., 2015
92	CstyIR76a.2	Leitch et al., 2015
93	CstyIR76a.1	Leitch et al., 2015
94	CstyIR75d	Leitch et al., 2015
95	CstyIR64a	Leitch et al., 2015
96	CstyIR41a	Leitch et al., 2015
97	CstyIR40a	Leitch et al., 2015
98	CstyIR31a	Leitch et al., 2015
99	AgamIR100a	Croset et al., 2010
100	AgamIR93a	Croset et al., 2010
101	AgamIR100h	Croset et al., 2010
102	AgamIR7n	Croset et al., 2010
103	AgamGLURIIc	Croset et al., 2010
104	AgamGLURIIb	Croset et al., 2010
105	AgamGLURIIa	Croset et al., 2010
106	AgamNMDAR1	Croset et al., 2010
107	AgamIR75h.1	Croset et al., 2010
108	AgamIR75h.2	Croset et al., 2010
109	AgamIR7t	Croset et al., 2010
110	AgamGLURIId	Croset et al., 2010
111	AgamIR41a	Croset et al., 2010
112	AgamIR41n	Croset et al., 2010
113	AgamIR40a	Croset et al., 2010
114	AgamIR41t.1	Croset et al., 2010
115	AgamIR100i	Croset et al., 2010
116	AgamIR64a	Croset et al., 2010
117	AgamIR75d	Croset et al., 2010
118	AgamIR75l	Croset et al., 2010
119	AgamIR133	Croset et al., 2010
120	AgamIR134	Croset et al., 2010
121	AgamIR135	Croset et al., 2010
122	AgamGLURI	Croset et al., 2010
123	AgamIR142	Croset et al., 2010
124	AgamIR136	Croset et al., 2010
125	AgamIR137	Croset et al., 2010
126	AgamIR138	Croset et al., 2010
127	AgamIR139	Croset et al., 2010
128	AgamIR75k	Croset et al., 2010
129	AgamIR68a	Croset et al., 2010
130	AgamIR21a	Croset et al., 2010
131	AgamIR41b	Croset et al., 2010
132	AgamIR31a	Croset et al., 2010
133	AgamIR25a	Croset et al., 2010
134	AgamIR8a	Croset et al., 2010
135	AgamIR60a	Croset et al., 2010
136	AgamIR76b	Croset et al., 2010
137	AgamNMDAR2	Croset et al., 2010
138	AgamGLURIIe	Croset et al., 2010
139	AgamIR41c	Croset et al., 2010
140	AgamIR41t.2	Croset et al., 2010
141	AgamIR75g	Croset et al., 2010
142	AgamIR7h.1	Croset et al., 2010
143	AgamIR7y	Croset et al., 2010
144	AgamIR140.1	Croset et al., 2010
145	AgamIR7u	Croset et al., 2010
146	AgamIR7i	Croset et al., 2010
147	AgamIR7s	Croset et al., 2010
148	AgamIR7w	Croset et al., 2010
149	AgamIR101	Croset et al., 2010
150	AgamIR140.2	Croset et al., 2010
151	AgamIR141	Croset et al., 2010
152	AgamIR7x	Croset et al., 2010

## Sheet: OBP
OBPs
Number	Protein name	Accession number
1	DmelOBP8a	NP_727322
2	DmelOBP18a	NP_573350
3	DmelOBP19a	NP_728338
4	DmelOBP19b	NP_608391
5	DmelOBP19c-A	NP_608392
6	DmelOBP19c-C	NP_728340
7	DmelOBP19d-A	NP_523421
8	DmelOBP19d-B	NP_788940
9	DmelOBP22a-C	NP_722746
10	DmelOBP22a-B	NP_001014457
11	DmelOBP28a	NP_523505
12	DmelOBP44a-A	NP_610358
13	DmelOBP44a-B	NP_001286186
14	DmelOBP46a	NP_610574
15	DmelOBP47a-A	NP_610632
16	DmelOBP47a-B	NP_995810
17	DmelOBP47b	NP_610669
18	DmelOBP49a	NP_610812
19	DmelOBP50a-A	NP_725385
20	DmelOBP50a-B	NP_995832
21	DmelOBP50b	NP_725386
22	DmelOBP50c	NP_725387
23	DmelOBP50d	NP_725388
24	DmelOBP50e	NP_610959
25	DmelOBP51a	NP_725436
26	DmelOBP56a	NP_611442
27	DmelOBP56b	NP_611443
28	DmelOBP56c-C	NP_725925
29	DmelOBP56c-B	NP_995902
30	DmelOBP56d-A	NP_611444
31	DmelOBP56d-B	NP_001286619
32	DmelOBP56e-A	NP_611445
33	DmelOBP56e-B	NP_001286620
34	DmelOBP56f	NP_725926
35	DmelOBP56g-A	NP_611447
36	DmelOBP56g-B	NP_995903
37	DmelOBP56h-A	NP_611448
38	DmelOBP56h-B	NP_001188979
39	DmelOBP56i-B	NP_001188980
40	DmelOBP56i-A	NP_725929
41	DmelOBP57c	NP_611481
42	DmelOBP57b-A	NP_725965
43	DmelOBP57b-B	NP_001286632
44	DmelOBP57a	NP_725966
45	DmelOBP57e	NP_611488
46	DmelOBP57d	NP_725973
47	DmelOBP59a	NP_788429
48	DmelOBP58b	NP_611709
49	DmelOBP58c	NP_611710
50	DmelOBP58d	NP_611711
51	DmelOBP69a	NP_524039
52	DmelOBP73a	NP_001097628
53	DmelOBP83a-C	NP_001287190
54	DmelOBP83a-A	NP_524241
55	DmelOBP83a-B	NP_001287189
56	DmelOBP83b	NP_524242
57	DmelOBP83cd	NP_649612
58	DmelOBP83ef	NP_731042
59	DmelOBP83g	NP_731043
60	DmelOBP84a-C	NP_001097700
61	DmelOBP84a-A	NP_476990
62	DmelOBP85a	NP_649802
63	DmelOBP93a	NP_650945
64	DmelOBP99a-A	NP_651707
65	DmelOBP99a-B	NP_001287586
66	DmelOBP99c-A	NP_651711
67	DmelOBP99c-B	NP_001263077
68	DmelOBP99d	NP_651712
69	DmelOBP99b-A	NP_651713
70	DmelOBP99b-B	NP_001263078
71	DmelOBP-lush	NP_524162
72	MdomOBP67-X1	Scott et al., 2014
73	MdomOBP67-X2	Scott et al., 2014
74	MdomOBP67-X3	Scott et al., 2014
75	MdomOBP28a-3	Scott et al., 2014
76	MdomOBP70	Scott et al., 2014
77	MdomOBP83a	Scott et al., 2014
78	MdomOBP69a	Scott et al., 2014
79	MdomOBP99a-1	Scott et al., 2014
80	MdomOBP28a-1	Scott et al., 2014
81	MdomOBP28a-2	Scott et al., 2014
82	MdomOBP56h-1	Scott et al., 2014
83	MdomOBP56h-2	Scott et al., 2014
84	MdomOBP56h-3	Scott et al., 2014
85	MdomOBP56h-4	Scott et al., 2014
86	MdomOBP56h-5	Scott et al., 2014
87	MdomOBP56h-6	Scott et al., 2014
88	MdomOBP56h-7	Scott et al., 2014
89	MdomOBP56h-8	Scott et al., 2014
90	MdomOBP56h-9	Scott et al., 2014
91	MdomOBP99b-1	Scott et al., 2014
92	MdomOBP84a	Scott et al., 2014
93	MdomOBP99b-2	Scott et al., 2014
94	MdomOBP57c-1	Scott et al., 2014
95	MdomOBP57c-2	Scott et al., 2014
96	MdomOBP57c-3	Scott et al., 2014
97	MdomOBP57c-4	Scott et al., 2014
98	MdomOBP57c-5	Scott et al., 2014
99	MdomOBP57c-6	Scott et al., 2014
100	MdomOBP57c-7	Scott et al., 2014
101	MdomOBP-A10-X1	Scott et al., 2014
102	MdomOBP56a-1	Scott et al., 2014
103	MdomOBP56a-2	Scott et al., 2014
104	MdomOBP56a-3	Scott et al., 2014
105	MdomOBP56a-4	Scott et al., 2014
106	MdomOBP56a-5	Scott et al., 2014
107	MdomOBP56d-1	Scott et al., 2014
108	MdomOBP56d-2	Scott et al., 2014
109	MdomOBP28a-4	Scott et al., 2014
110	MdomOBP28a-5	Scott et al., 2014
111	MdomOBP28a-6	Scott et al., 2014
112	MdomOBP28a-7	Scott et al., 2014
113	MdomOBP28a-8	Scott et al., 2014
114	MdomOBP28a-9	Scott et al., 2014
115	MdomOBP-A5	Scott et al., 2014
116	MdomOBP57c-8	Scott et al., 2014
117	MdomOBP99a-2	Scott et al., 2014
118	MdomOBP99a-3	Scott et al., 2014
119	MdomOBP19a	Scott et al., 2014
120	MdomOBP28a-10	Scott et al., 2014
121	MdomOBP28a-11	Scott et al., 2014
122	MdomOBP28a-12	Scott et al., 2014
123	MdomOBP19d	Scott et al., 2014
124	BdorOBP19d-1	XP_011211346
125	BdorOBP19d-2	XP_011211361
126	BdorOBP19d-3	XP_011211373
127	BdorOBP56a	XP_011197296
128	BdorOBP56d-1	XP_011197297
129	BdorOBP56d-2	XP_011197302
130	BdorOBP56d-3	XP_011197300
131	BdorOBP56d-4	XP_011197299
132	BdorOBP56h-1	XP_011197304
133	BdorOBP56h-2	XP_011197305
134	BdorOBP57c	XP_011198265
135	BdorOBP84a-1	XP_011198416
136	BdorOBP19d-4	XP_011198811
137	BdorOBP19a-1	XP_011198864
138	BdorOBP19a-2	XP_011198814
139	BdorOBP28a-1	XP_011198820
140	BdorOBP69a	XP_011201434
141	BdorOBP99a-1	XP_011204856
142	BdorOBP99a-2	XP_011205204
143	BdorOBP84a-2	XP_011206667
144	BdorOBP-lush	XP_011208040
145	BdorOBP-A10-X2	XP_011208559
146	BdorOBP71	XP_011208813
147	BdorOBP68	XP_011208814
148	BdorOBP56h-3	XP_011209038
149	BdorOBP56h-4	XP_011209039
150	BdorOBP-A5-1	XP_011210072
151	BdorOBP-A5-2	XP_011210114
152	BdorOBP99a-3	XP_011210417
153	BdorOBP99a-4	XP_011210420
154	BdorOBP99b	XP_011210422
155	BdorOBP99a-5	XP_011210421
156	BdorOBP99a-6	XP_011210423
157	BdorOBP99a-7	XP_011210426
158	BdorOBP99a-8	XP_011210425
159	BdorOBP99a-9	XP_011210427
160	BdorOBP99a-10	XP_011210445
161	BdorOBP83a	XP_011212472
162	BdorOBP99a-11	XP_011212480
163	BdorOBP70	XP_011212952
164	CstyOBP17	Leitch et al., 2015
165	CstyOBP7	Leitch et al., 2015
166	CstyOBP4	Leitch et al., 2015
167	CstyOBP28	Leitch et al., 2015
168	CstyOBP27	Leitch et al., 2015
169	CstyOBP26	Leitch et al., 2015
170	CstyOBP25	Leitch et al., 2015
171	CstyOBP24	Leitch et al., 2015
172	CstyOBP23	Leitch et al., 2015
173	CstyOBP22	Leitch et al., 2015
174	CstyOBP21	Leitch et al., 2015
175	CstyOBP20	Leitch et al., 2015
176	CstyOBP19	Leitch et al., 2015
177	CstyOBP18	Leitch et al., 2015
178	CstyOBP16	Leitch et al., 2015
179	CstyOBP15	Leitch et al., 2015
180	CstyOBP14	Leitch et al., 2015
181	CstyOBP13	Leitch et al., 2015
182	CstyOBP12	Leitch et al., 2015
183	CstyOBP11	Leitch et al., 2015
184	CstyOBP10	Leitch et al., 2015
185	CstyOBP9	Leitch et al., 2015
186	CstyOBP8	Leitch et al., 2015
187	CstyOBP6	Leitch et al., 2015
188	CstyOBP5	Leitch et al., 2015
189	CstyOBP3	Leitch et al., 2015
190	CstyOBP2	Leitch et al., 2015
191	CstyOBP1	Leitch et al., 2015

## Sheet: CSP
CSPs
Number	Protein name	Accession number
1	CstyCSP1	Leitch et al., 2015
2	CstyCSP2	Leitch et al., 2015
3	CstyCSP3	Leitch et al., 2015
4	CstyCSP4	Leitch et al., 2015
5	DmelOS-D	Vieira and Rozas, 2011
6	DmelPHK3	Vieira and Rozas, 2011
7	DmelPEBIII	Vieira and Rozas, 2011
8	DmelAAM68292	Vieira and Rozas, 2011
9	AgamCSP1	Vieira and Rozas, 2011
10	AgamCSP2	Vieira and Rozas, 2011
11	AgamCSP3	Vieira and Rozas, 2011
12	AgamCSP4	Vieira and Rozas, 2011
13	AgamCSP5	Vieira and Rozas, 2011
14	AgamCSP6	Vieira and Rozas, 2011
15	AgamCSP7	Vieira and Rozas, 2011
16	AgamCSP8	Vieira and Rozas, 2011

## Sheet: SNMP
SNMPs
Number	Protein name	Accession number
1	DmelSNMP1	NP_650953
2	DmelSNMP2	ABW70129.1
3	AgamSNMP1	Q7QC49.3
4	AgamSNMP2	Q7Q6R1.5
